# Supplementary material for: HERVK-mediated regulation of neighboring genes: implications for breast cancer prognosis
Source: Retrovirology. 2024 Feb 22;21:4. doi: 10.1186/s12977-024-00636-z (PMC10885364; doi:10.1186/s12977-024-00636-z)
Supplement: Supplementary file 3 — Additional file 3: Table S3. Statistical results of HERV-Ks and their neighborhood candidate genes in GSE data. [file 12977_2024_636_MOESM3_ESM.xlsx]

## Sheet: Sheet2
Table S3. Statistical results of HERV-Ks and their neighborhood candidate genes in GSE data, listed as HERV-K loci and neighborhood genes, and compared between breast cancer and normal control samples.
gene	GSE52194						GSE45419						GSE103001		GSE58135		GSE96860						GSE171957
	unspecified type		HER2+		TNBC		ER+		HER2+		TNBC		ER+		TNBC		AU565		MDA-MB-231		MCF7		MDA-MB-231		HCC1937
	log2(FC)	PValue	log2(FC)	PValue	log2(FC)	PValue	log2(FC)	PValue	log2(FC)	PValue	log2(FC)	PValue	log2(FC)	PValue	log2(FC)	PValue	log2(FC)	PValue	log2(FC)	PValue	log2(FC)	PValue	log2(FC)	PValue	log2(FC)	PValue
1p36.21a	4.99929	0.00015694	-	-	5.82033	3.41e-05	-	-	-	-	-	-	-	-	-	-	-	-	-	-	-	-	-	-	-	-
CFAP107	3.93884	3.0584e-10	-	-	4.24258	1.19032e-05	-	-	-	-	-	-	-	-	-	-	-	-	-	-	-	-	-	-	-	-
AADACL3	-	-	-	-	10.1033	6.4989e-05	-	-	-	-	-	-	-	-	-	-	-	-	-	-	-	-	-	-	-	-
PRAMEF30P	-	-	-	-	8.74819	0.00703453	-	-	-	-	-	-	-	-	-	-	-	-	-	-	-	-	-	-	-	-
1p36.21b	2.69738	2.75e-05	-	-	-	-	-	-	-	-	-	-	-	-	-	-	-	-	-	-	-	-	-	-	-	-
PRAMEF14	3.09311	0.000869453	-	-	-	-	-	-	-	-	-	-	-	-	-	-	-	-	-	-	-	-	-	-	-	-
3q21.2	2.37859	5.64e-05	2.90927	0.000282071	-	-	-	-	-	-	-	-	-	-	-	-	-	-	-	-	-	-	-	-	-	-
ENPP7P4	1.57957	0.00749452	-	-	-	-	-	-	-	-	-	-	-	-	-	-	-	-	-	-	-	-	-	-	-	-
FAM86JP	-	-	2.23855	0.00976586	-	-	-	-	-	-	-	-	-	-	-	-	-	-	-	-	-	-	-	-	-	-
4p16.3a	1.64448	2.25e-06	-	-	-	-	-	-	-	-	-	-	-	-	-	-	-	-	-	-	-	-	-2.92374	0.00978981	-3.1172	0.00544895
ZNF718	2.26955	6.28536e-07	-	-	-	-	-	-	-	-	-	-	-	-	-	-	-	-	-	-	-	-	-0.701559	3.25658e-10	-	-
ZNF876P	1.84249	0.000102054	-	-	-	-	-	-	-	-	-	-	-	-	-	-	-	-	-	-	-	-	0.796275	7.83408e-15	-	-
ZNF732	-	-	-	-	-	-	-	-	-	-	-	-	-	-	-	-	-	-	-	-	-	-	1.91146	1.4951e-13	1.91146	1.4951e-13
7q34	2.11052	1.17e-08	2.74679	1.68e-05	2.00246	5.15e-05	-	-	-	-	-	-	-	-	-	-	-2.1406	4.15e-07	-	-	-	-	-	-	-	-
MTND1P3	7.835	0.00455322	-	-	8.90689	0.00639164	-	-	-	-	-	-	-	-	-	-	-	-	-	-	-	-	-	-	-	-
MTCO1P55	9.12067	7.95333e-06	-	-	9.62266	0.000153963	-	-	-	-	-	-	-	-	-	-	-	-	-	-	-	-	-	-	-	-
MTND2P5	8.50515	0.00121984	-	-	8.79225	0.00683132	-	-	-	-	-	-	-	-	-	-	-	-	-	-	-	-	-	-	-	-
TAS2R3	6.7039	4.53049e-07	7.49426	3.98446e-06	5.87036	0.000260629	-	-	-	-	-	-	-	-	-	-	-	-	-	-	-	-	-	-	-	-
TAS2R4	3.19591	1.28138e-07	3.52651	1.38686e-05	3.15124	5.19125e-05	-	-	-	-	-	-	-	-	-	-	-	-	-	-	-	-	-	-	-	-
MYL6P4	-	-	-	-	4.53138	0.0144603	-	-	-	-	-	-	-	-	-	-	-	-	-	-	-	-	-	-	-	-
SSBP1	-	-	-	-	-	-	-	-	-	-	-	-	-	-	-	-	0.971568	1.04035e-08	-	-	-	-	-	-	-	-
8p23.1b	2.87034	2.41e-05	-	-	2.22769	0.00146746	-	-	-	-	-	-	-	-	-	-	-	-	-	-	-	-	-	-	-	-
ALG1L13P	2.61265	0.0021943	-	-	2.97141	0.000827812	-	-	-	-	-	-	-	-	-	-	-	-	-	-	-	-	-	-	-	-
ENPP7P1	3.33628	6.42997e-05	-	-	3.43677	0.00151422	-	-	-	-	-	-	-	-	-	-	-	-	-	-	-	-	-	-	-	-
FAM86B3P	1.52637	0.00170645	-	-	-	-	-	-	-	-	-	-	-	-	-	-	-	-	-	-	-	-	-	-	-	-
9q34.3	2.14747	4.47e-09	-	-	2.54202	0.000389965	-	-	-	-	-	-	-	-	-	-	-	-	-	-	-	-	-	-	-	-
LCN15	3.95986	1.2577e-07	-	-	4.19847	7.18943e-06	-	-	-	-	-	-	-	-	-	-	-	-	-	-	-	-	-	-	-	-
10p12.1	2.03661	0.00376404	2.43509	0.00491081	-	-	-	-	-	-	-	-	-	-	-	-	-	-	-	-	-	-	-	-	-	-
ABI1	-1.25061	0.000313528	-0.992787	0.0123088	-	-	-	-	-	-	-	-	-	-	-	-	-	-	-	-	-	-	-	-	-	-
11q12.1	1.95177	4.11e-05	-	-	2.36495	0.00168689	2.30228	0	3.2043	7.76e-06	-	-	-	-	-	-	-	-	-	-	-	-	-	-	-	-
GLYATL1P4	2.75845	0.0110111	-	-	-	-	9.06474	1.81842e-07	5.04439	6.83e-05	-	-	-	-	-	-	-	-	-	-	-	-	-	-	-	-
GLYATL1	3.34216	1.16608e-08	-	-	2.6585	0.00650766	3.9105	1.02e-07	-	-	-	-	-	-	-	-	-	-	-	-	-	-	-	-	-	-
GLYATL1P1	3.07455	0.000283428	-	-	3.20827	0.00860205	6.23522	1.13e-08	6.73697	2.62e-06	-	-	-	-	-	-	-	-	-	-	-	-	-	-	-	-
12q13.2	2.33223	0.00707785	-	-	-	-	-	-	-	-	-	-	-	-	-	-	-	-	-	-	-	-	-	-	-	-
OR6C75	3.2779	1.20546e-08	-	-	-	-	-	-	-	-	-	-	-	-	-	-	-	-	-	-	-	-	-	-	-	-
14q32.33	3.6509	6.07e-06	3.66189	1.42e-05	4.26483	2.17e-05	-	-	-	-	-	-	1.6089	0.000198704	-	-	-	-	-	-	-	-	-	-	-	-
IGHA1	-2.71149	8.93985e-07	-	-	-	-	-	-	-	-	-	-	-	-	-	-	-	-	-	-	-	-	-	-	-	-
IGHG2	-	-	4.0763	1.35906e-07	-	-	-	-	-	-	-	-	1.8233	0.000150097	-	-	-	-	-	-	-	-	-	-	-	-
IGHG4	-	-	4.93731	2.02296e-10	-	-	-	-	-	-	-	-	-	-	-	-	-	-	-	-	-	-	-	-	-	-
CTAG2	-	-	-	-	8.82972	0.00592212	-	-	-	-	-	-	-	-	-	-	-	-	-	-	-	-	-	-	-	-
GAB3	-	-	-	-	2.24974	0.000155614	-	-	-	-	-	-	-	-	-	-	-	-	-	-	-	-	-	-	-	-
IGHGP	-	-	8.23075	5.63174e-13	7.43162	1.34717e-17	-	-	-	-	-	-	2.58	3.41089e-06	-	-	-	-	-	-	-	-	-	-	-	-
19q13.12b	2.45124	1.01e-09	2.80511	1.32e-05	2.17967	0.000421092	2.14053	0	1.91391	2.04e-07	-	-	-	-	-	-	-	-	-	-	-3.0692	0.00869469	-	-	-	-
ZNF420	1.06573	0.00773686	-	-	-	-	1.6694	3.59e-06	2.44536	1.68e-10	-	-	-	-	-	-	-	-	-	-	-	-	-	-	-	-
ZNF585A	2.20743	4.31602e-07	2.26292	8.01744e-05	2.28498	6.259e-06	-	-	1.15218	0.00103875	-	-	-	-	-	-	-	-	-	-	-1.68755	3.7405e-44	-	-	-	-
19q13.41	3.48508	7.25e-07	3.11234	0.000139933	3.88798	0.000179933	-	-	-	-	-	-	-	-	-	-	-	-	-	-	-	-	-	-	-	-
ZNF600	1.29501	0.00136934	1.24168	0.0108465	-	-	-	-	-	-	-	-	-	-	-	-	-	-	-	-	-	-	-	-	-	-
ZNF83	1.34357	0.00206932	-	-	-	-	-	-	-	-	-	-	-	-	-	-	-	-	-	-	-	-	-	-	-	-
ZNF28	2.42554	3.56192e-10	-	-	1.64864	5.81192e-05	-	-	-	-	-	-	-	-	-	-	-	-	-	-	-	-	-	-	-	-
ZNF611	2.98874	4.24216e-13	-	-	2.52382	7.90945e-08	-	-	-	-	-	-	-	-	-	-	-	-	-	-	-	-	-	-	-	-
19q13.42	2.24099	2.84e-06	-	-	2.30168	0.000561928	-	-	-	-	-	-	-	-	-	-	-	-	-	-	-	-	-	-	-	-
ZNF525	2.69079	2.17377e-08	-	-	1.99473	1.30111e-05	-	-	-	-	-	-	-	-	-	-	-	-	-	-	-	-	-	-	-	-
ZNF765	2.6224	1.57187e-10	-	-	2.39633	9.43201e-07	-	-	-	-	-	-	-	-	-	-	-	-	-	-	-	-	-	-	-	-
ZNF845	2.94472	2.0894e-11	-	-	2.43081	2.22738e-07	-	-	-	-	-	-	-	-	-	-	-	-	-	-	-	-	-	-	-	-
22q11.23	1.78761	0.000943908	-	-	2.47457	0.00770864	-	-	-	-	-	-	-	-	-	-	-	-	-	-	-	-	-	-	-	-
IGLL1	3.96578	0.00732187	-	-	5.58496	0.000299835	-	-	-	-	-	-	-	-	-	-	-	-	-	-	-	-	-	-	-	-
Xq28a	3.18629	0.00844166	-	-	3.91818	0.00237796	-	-	-	-	-	-	-	-	-	-	-	-	-	-	-	-	-	-	-	-
ATF4P2	2.15433	0.0115033	-	-	-	-	-	-	-	-	-	-	-	-	-	-	-	-	-	-	-	-	-	-	-	-
IKBKGP1	4.98852	0.000839682	-	-	-	-	-	-	-	-	-	-	-	-	-	-	-	-	-	-	-	-	-	-	-	-
PRAMEF1	-	-	-	-	9.24079	0.000746888	-	-	-	-	-	-	-	-	-	-	-	-	-	-	-	-	-	-	-	-
PRAMEF12	-	-	-	-	9.54432	0.000769974	-	-	-	-	-	-	-	-	-	-	-	-	-	-	-	-	-	-	-	-
1q23.3	-	-	2.29059	0.00250072	1.56936	0.0102133	-	-	2.10146	6.31e-06	0.596435	0.000143934	-	-	-	-	-	-	-	-	-	-	-	-	-	-
CD48	-	-	3.57676	1.31717e-07	2.77846	1.78636e-06	-	-	15.5242	5.99e-48	14.0664	8.22711e-14	-	-	-	-	-	-	-	-	-	-	-	-	-	-
SETP9	-	-	5.2854	0.00180387	-	-	-	-	6.47168	0.00342503	-	-	-	-	-	-	-	-	-	-	-	-	-	-	-	-
SLAMF7	-	-	-	-	4.07744	2.59467e-09	-	-	6.74983	6.99e-23	5.64608	1.44353e-08	-	-	-	-	-	-	-	-	-	-	-	-	-	-
SLAMF1	-	-	-	-	-	-	-	-	13.346	2.85e-24	11.7255	3.2159e-09	-	-	-	-	-	-	-	-	-	-	-	-	-	-
3p25.3	-	-	-	-	1.76217	0.00588794	-	-	-	-	-	-	-	-	-	-	-	-	-	-	-	-	-	-	-	-
OGG1	-	-	-	-	1.6457	0.000110509	-	-	-	-	-	-	-	-	-	-	-	-	-	-	-	-	-	-	-	-
ARPC4-TTLL3	-	-	-	-	-2.71354	9.22763e-06	-	-	-	-	-	-	-	-	-	-	-	-	-	-	-	-	-	-	-	-
CIDEC	-	-	-	-	2.4021	0.0183086	-	-	-	-	-	-	-	-	-	-	-	-	-	-	-	-	-	-	-	-
RPUSD3	-	-	-	-	2.63147	0.000162359	-	-	-	-	-	-	-	-	-	-	-	-	-	-	-	-	-	-	-	-
3q13.2	-	-	2.37212	6e-09	-	-	-	-	-	-	-	-	-	-	-	-	-	-	-	-	-	-	-3.17464	0.00335486	-3.53779	0.00223828
GTPBP8	-	-	1.39359	0.00889317	1.96654	2.38235e-05	-	-	-	-	-	-	-	-	-	-	-	-	-	-	-	-	1.52811	2.39822e-52	1.52811	2.39822e-52
CD200R1	-	-	4.76722	2.81585e-09	-	-	-	-	-	-	-	-	-	-	-	-	-	-	-	-	-	-	-	-	-	-
8q24.3b	-	-	-	-	1.95578	0.00150021	-	-	-	-	-	-	-	-	-	-	-	-	-	-	-	-	-	-	-	-
C8orf33	-	-	-	-	1.19146	0.00216416	-	-	-	-	-	-	-	-	-	-	-	-	-	-	-	-	-	-	-	-
ZNF252P	-	-	-	-	3.9241	2.15195e-10	-	-	-	-	-	-	-	-	-	-	-	-	-	-	-	-	-	-	-	-
19p12c	-	-	-	-	1.68499	0.0118031	-	-	-	-	-	-	-	-	-	-	-	-	-	-	-	-	-	-	-	-
ZNF492	-	-	-	-	4.41477	1.22331e-10	-	-	-	-	-	-	-	-	-	-	-	-	-	-	-	-	-	-	-	-
GOLGA2P9	-	-	-	-	6.76984	2.49509e-05	-	-	-	-	-	-	-	-	-	-	-	-	-	-	-	-	-	-	-	-
RAD54L2P1	-	-	-	-	8.40939	0.0155319	-	-	-	-	-	-	-	-	-	-	-	-	-	-	-	-	-	-	-	-
12q24.33	-	-	1.61706	3.94e-05	-	-	-	-	-	-	-	-	-	-	-	-	-	-	-	-	-	-	-	-	-	-
ZNF84	-	-	1.59057	0.000331832	-	-	-	-	-	-	-	-	-	-	-	-	-	-	-	-	-	-	-	-	-	-
ZNF891	-	-	3.28457	1.69974e-10	-	-	-	-	-	-	-	-	-	-	-	-	-	-	-	-	-	-	-	-	-	-
ZNF26	-	-	1.18457	0.00931234	-	-	-	-	-	-	-	-	-	-	-	-	-	-	-	-	-	-	-	-	-	-
9q34.11	2.59334	1.84e-09	3.41057	1.22e-07	-	-	-	-	-	-	-	-	-	-	-	-	-	-	-	-	-	-	-2.0453	0.000298142	-3.83898	1.42e-10
LRRC8A	-2.5847	1.97622e-15	-2.65113	3.37635e-10	-	-	-	-	-	-	-	-	-	-	-	-	-	-	-	-	-	-	-1.7014	5.60008e-174	-1.7014	5.60008e-174
TBC1D13	-	-	-	-	-	-	-	-	-	-	-	-	-	-	-	-	-	-	-	-	-	-	0.681892	1.51865e-18	0.681892	1.51865e-18
SPOUT1	-	-	-	-	-	-	-	-	-	-	-	-	-	-	-	-	-	-	-	-	-	-	0.685504	3.52915e-12	0.685504	3.52915e-12
KYAT1	-	-	-	-	-	-	-	-	-	-	-	-	-	-	-	-	-	-	-	-	-	-	-1.94597	5.85864e-07	-1.94597	5.85864e-07
4p16.1b	-	-	-	-	-	-	2.23503	0	2.25885	0.000856288	-	-	-	-	-	-	-	-	-	-	-	-	-	-	-	-
ENPP7P11	-	-	-	-	-	-	6.49825	1.68e-07	6.4363	1e-05	-	-	-	-	-	-	-	-	-	-	-	-	-	-	-	-
11p15.4	-	-	-	-	-	-	2.90539	0	-	-	-	-	-	-	-	-	-	-	-	-	-	-	-	-	-	-
ENPP7P15	-	-	-	-	-	-	4.18587	0.000158221	-	-	-	-	-	-	-	-	-	-	-	-	-	-	-	-	-	-
17p13.1	-	-	-	-	-	-	7.53834	0	-	-	-	-	-	-	-	-	7.44701	2.02e-11	-	-	-	-	-	-	-	-
GUCY2D	-	-	-	-	-	-	1.57413	0.0117983	-	-	-	-	-	-	-	-	-	-	-	-	-	-	-	-	-	-
ALOXE3P1	-	-	-	-	-	-	5.59495	0.00139312	-	-	-	-	-	-	-	-	-	-	-	-	-	-	-	-	-	-
ALOXE3	-	-	-	-	-	-	-	-	-	-	-	-	-	-	-	-	1.74894	8.91703e-05	-	-	-	-	-	-	-	-
20q11.22	-	-	-	-	-	-	1.5617	0	-	-	-	-	-	-	1.86565	8.67e-08	-	-	0.000381666	0	-	-	-	-	-	-
EIF2S2	-	-	-	-	-	-	-0.861164	0.00119278	-	-	-	-	-	-	0.960511	1.3318e-07	-	-	2.29307e-07	0.934	-	-	-	-	-	-
ASIP	-	-	-	-	-	-	-	-	-	-	-	-	-	-	1.40474	0.00017586	-	-	-4.87652	0.776	-	-	-	-	-	-
3q12.3	-	-	-	-	-	-	-	-	2.20247	2.48e-08	-	-	-	-	-	-	-	-	-	-	-	-	-	-	-	-
PDCL3P4	-	-	-	-	-	-	-	-	3.71437	5.71e-07	-	-	-	-	-	-	-	-	-	-	-	-	-	-	-	-
ZBTB11	-	-	-	-	-	-	-	-	1.00706	1.57e-05	-	-	-	-	-	-	-	-	-	-	-	-	-	-	-	-
1q22	-	-	-	-	-	-	-	-	-	-	-	-	-	-	-	-	-3.97859	5.73e-05	-	-	-	-	-	-	-	-
DAP3	-	-	-	-	-	-	-	-	-	-	-	-	-	-	-	-	0.732264	1.7893e-06	-	-	-	-	-	-	-	-
MSTO1	-	-	-	-	-	-	-	-	-	-	-	-	-	-	-	-	0.834019	0.00427319	-	-	-	-	-	-	-	-
YY1AP1	-	-	-	-	-	-	-	-	-	-	-	-	-	-	-	-	-	-	-	-	-	-	-	-	-	-
1p31.1	-	-	-	-	-	-	-	-	-	-	-	-	-	-	-	-	-5.28171	1.8e-05	-	-	-6.0444	4.35e-07	-	-	-	-
SLC44A5	-	-	-	-	-	-	-	-	-	-	-	-	-	-	-	-	-1.03192	0.0219875	-	-	-1.96203	3.62262e-05	-	-	-	-
3q27.2	-	-	-	-	-	-	-	-	-	-	-	-	-	-	-	-	-	-	-	-	-	-	2.2377	0.00555251	-	-
LIPH	-	-	-	-	-	-	-	-	-	-	-	-	-	-	-	-	-	-	-	-	-	-	3.14589	1.89778e-259	-	-
SENP2	-	-	-	-	-	-	-	-	-	-	-	-	-	-	-	-	-	-	-	-	-	-	2.46516	0	-	-
19p13.3	-	-	-	-	-	-	-	-	-	-	-	-	-	-	-	-	-	-	-	-	-	-	-	-	-1.928	5.73e-10
C2CD4C	-	-	-	-	-	-	-	-	-	-	-	-	-	-	-	-	-	-	-	-	-	-	-	-	-3.18242	4.26033e-37
THEG	-	-	-	-	-	-	-	-	-	-	-	-	-	-	-	-	-	-	-	-	-	-	-	-	1.75489	0.00891557
MIER2	-	-	-	-	-	-	-	-	-	-	-	-	-	-	-	-	-	-	-	-	-	-	-	-	-0.804152	1.48662e-30
15q25.2	-	-	-	-	-	-	-	-	-	-	-	-	-	-	3.32049	1.17e-11	-	-	-	-	-	-	-	-	-	-
EFL1P1	-	-	-	-	-	-	-	-	-	-	-	-	-	-	5.69779	2.9439e-06	-	-	-	-	-	-	-	-	-	-
RALY	-	-	-	-	-	-	-	-	-	-	-	-	-	-	0.622372	0.000915967	-	-	-	-	-	-	-	-	-	-
RPS2P1	-	-	-	-	-	-	-	-	-	-	-	-	-	-	1.06987	0.00132875	-	-	-	-	-	-	-	-	-	-
