# Supplementary material for: HERVK-mediated regulation of neighboring genes: implications for breast cancer prognosis
Source: Retrovirology. 2024 Feb 22;21:4. doi: 10.1186/s12977-024-00636-z (PMC10885364; doi:10.1186/s12977-024-00636-z)
Supplement: Supplementary file 4 — Additional file 4: Table S4. Primer sequences. [file 12977_2024_636_MOESM4_ESM.xlsx]

## Sheet: Sheet1
Table S4: Primer sequences
Gene	FORWARD(5'-3')	REVERSE(3'-5')
HERV-K_1q23.3	AATCCTATGGCACCACCTAGTAGAC	CCACGCCTCAGTATCTCCTTCC
CD48	GTTGGGATTCGTGTCTGGCTCTG	TGTAGTTCTCAGGCAGGCTCTCAG
SLAMF1	CAAAGTGCTGCTGCCCCTGAC	GCCTGCTTCGGATGGATCAAGAG
SLAMF7	CAGGAGTACGTGCTGCATGTCTAC	CTTGGTGTGTCTGGCATCGTGAG
HERV-K_14q32.33	CCAAGGAAGCAAAGCCACTGAC	GCTGCGGGATATACCTGTAGACTC
IGHG2	GGACAGGTGCCCTAGAGTAGCC	AGGTGGTGCTGAGGAAGAGATGG
HERV-K_22q11.23	GCCGCCCACTGTGAGACTTAATC	GGAACCGCCATGCCTCAAGATC
IGLL1	GATGACCACGCCCTCCAAACAG	TCTTCTCCACGGTGCTCCCTTC
HERV-K_9q34.11	AGGGTCTGTGCTGAGGTGGATTAG	CCAGGGGCAGGCAGGAGAC
LRRC8A	CAAGGTGCTGCGGCTCAAGAG	GCTCAGTCAGGTTCGCCATCTTC
